# Supplementary material for: Mitochondrial genome features and systematic evolution of diospyros kaki thunb 'Taishuu'
Source: BMC Genomics. 2024 Mar 18;25:285. doi: 10.1186/s12864-024-10199-0 (PMC10946091; doi:10.1186/s12864-024-10199-0)
Supplement: Supplementary file 1 — Supplementary Material 1. [file 12864_2024_10199_MOESM1_ESM.xls]

## Sheet: gene
Table S1: Mitochondrial genome sequence information of reference species
Species	Genbank ID	Sequence
Diospyros_kaki_Thunb._Taishuu		atp1(+) atp4(+) atp6(+) atp8(+) atp9(+) ccmB(+) ccmC(+) ccmFc(+) ccmFn(+) cob(+) cox1(+) cox2(+) cox3(+) matR(+) mttB(+) nad1(+) nad2(+) nad3(+) nad4(+) nad4L(+) nad5(+) nad6(+) nad7(+) nad9(+) rpl10(+) rpl16(+) rpl5(+) rps1(+) rps12(+) rps13(+) rps14(+) rps3(+) rps4(+) rps7(+) sdh3(+) sdh4(+)
Olea europaea subsp. europaea	LR743801.1	atp1(+) atp4(+) atp6(+) atp8(+) atp9(+) ccmB(+) ccmC(+) ccmFc(+) ccmFn(+) cob(+) cox1(+) cox2(+) cox3(+) matR(+) mttB(+) nad1(+) nad2(+) nad3(+) nad4(+) nad4L(+) nad5(+) nad6(+) nad7(+) nad9(+) rpl10(+) rpl16(+) rpl5(+) rps1(-) rps12(+) rps13(+) rps14(+) rps3(+) rps4(+) rps7(+) sdh3(+) sdh4(+)
Diospyros oleifera	MW970112.1	atp1(+) atp4(+) atp6(+) atp8(+) atp9(+) ccmB(+) ccmC(+) ccmFc(+) ccmFn(+) cob(+) cox1(+) cox2(+) cox3(+) matR(+) mttB(+) nad1(+) nad2(+) nad3(+) nad4(+) nad4L(+) nad5(+) nad6(+) nad7(+) nad9(+) rpl10(+) rpl16(+) rpl5(+) rps1(-) rps12(+) rps13(+) rps14(+) rps3(+) rps4(+) rps7(+) sdh3(+) sdh4(+)
Vitis vinifera	NC_012119.1	atp1(+) atp4(+) atp6(+) atp8(+) atp9(+) ccmB(+) ccmC(+) ccmFc(+) ccmFn(+) cob(+) cox1(+) cox2(+) cox3(+) matR(+) mttB(-) nad1(+) nad2(+) nad3(+) nad4(+) nad4L(+) nad5(+) nad6(+) nad7(+) nad9(+) rpl10(-) rpl16(+) rpl5(+) rps1(+) rps12(+) rps13(+) rps14(+) rps3(+) rps4(+) rps7(+) sdh3(+) sdh4(+)
Malus domestica	NC_018554.1	atp1(+) atp4(+) atp6(+) atp8(+) atp9(+) ccmB(+) ccmC(+) ccmFc(+) ccmFn(+) cob(+) cox1(+) cox2(+) cox3(+) matR(+) mttB(+) nad1(+) nad2(+) nad3(+) nad4(+) nad4L(+) nad5(+) nad6(+) nad7(+) nad9(+) rpl10(-) rpl16(-) rpl5(+) rps1(+) rps12(+) rps13(+) rps14(+) rps3(+) rps4(-) rps7(-) sdh3(-) sdh4(+)
Vaccinium macrocarpon	NC_023338.1	atp1(+) atp4(+) atp6(-) atp8(+) atp9(+) ccmB(+) ccmC(+) ccmFc(+) ccmFn(+) cob(+) cox1(+) cox2(+) cox3(+) matR(+) mttB(+) nad1(+) nad2(+) nad3(+) nad4(+) nad4L(-) nad5(+) nad6(+) nad7(+) nad9(+) rpl10(+) rpl16(+) rpl5(+) rps1(+) rps12(+) rps13(+) rps14(-) rps3(-) rps4(+) rps7(-) sdh3(-) sdh4(+)
Ginkgo biloba	NC_027976.1	atp1(+) atp4(+) atp6(+) atp8(+) atp9(+) ccmB(+) ccmC(+) ccmFc(+) ccmFn(+) cob(+) cox1(+) cox2(+) cox3(+) matR(+) mttB(+) nad1(+) nad2(+) nad3(+) nad4(+) nad4L(+) nad5(+) nad6(+) nad7(+) nad9(+) rpl10(-) rpl16(+) rpl5(+) rps1(+) rps12(+) rps13(+) rps14(+) rps3(+) rps4(+) rps7(+) sdh3(+) sdh4(+)
Salix purpurea	NC_029693.1	atp1(+) atp4(+) atp6(+) atp8(+) atp9(+) ccmB(+) ccmC(+) ccmFc(+) ccmFn(+) cob(+) cox1(+) cox2(+) cox3(+) matR(+) mttB(+) nad1(+) nad2(+) nad3(+) nad4(+) nad4L(+) nad5(+) nad6(+) nad7(+) nad9(+) rpl10(+) rpl16(+) rpl5(-) rps1(-) rps12(+) rps13(-) rps14(-) rps3(+) rps4(+) rps7(+) sdh3(-) sdh4(+)
Ziziphus jujuba	NC_029809.1	atp1(+) atp4(+) atp6(+) atp8(+) atp9(+) ccmB(+) ccmC(+) ccmFc(+) ccmFn(+) cob(-) cox1(+) cox2(+) cox3(+) matR(+) mttB(+) nad1(+) nad2(+) nad3(+) nad4(+) nad4L(+) nad5(+) nad6(+) nad7(+) nad9(+) rpl10(+) rpl16(+) rpl5(+) rps1(+) rps12(+) rps13(+) rps14(-) rps3(+) rps4(-) rps7(+) sdh3(+) sdh4(+)
Cannabis sativa	NC_029855.1	atp1(+) atp4(+) atp6(+) atp8(+) atp9(+) ccmB(+) ccmC(+) ccmFc(+) ccmFn(+) cob(+) cox1(+) cox2(+) cox3(+) matR(+) mttB(+) nad1(+) nad2(+) nad3(-) nad4(+) nad4L(+) nad5(+) nad6(+) nad7(+) nad9(+) rpl10(+) rpl16(+) rpl5(+) rps1(-) rps12(-) rps13(+) rps14(-) rps3(+) rps4(+) rps7(+) sdh3(+) sdh4(+)
Schisandra sphenanthera	NC_042758.1	atp1(+) atp4(+) atp6(+) atp8(+) atp9(+) ccmB(+) ccmC(+) ccmFc(+) ccmFn(+) cob(+) cox1(+) cox2(+) cox3(+) matR(+) mttB(+) nad1(+) nad2(+) nad3(+) nad4(+) nad4L(+) nad5(+) nad6(+) nad7(+) nad9(+) rpl10(+) rpl16(+) rpl5(+) rps1(+) rps12(+) rps13(+) rps14(+) rps3(+) rps4(+) rps7(+) sdh3(+) sdh4(+)
Rhaphiolepis bibas	NC_045228.1	atp1(+) atp4(+) atp6(+) atp8(+) atp9(+) ccmB(+) ccmC(+) ccmFc(+) ccmFn(+) cob(+) cox1(+) cox2(+) cox3(+) matR(+) mttB(+) nad1(+) nad2(+) nad3(+) nad4(+) nad4L(+) nad5(+) nad6(+) nad7(+) nad9(+) rpl10(+) rpl16(-) rpl5(+) rps1(+) rps12(+) rps13(+) rps14(+) rps3(+) rps4(+) rps7(-) sdh3(-) sdh4(+)
Magnolia biondii	NC_049134.1	atp1(+) atp4(+) atp6(+) atp8(+) atp9(+) ccmB(+) ccmC(+) ccmFc(+) ccmFn(+) cob(+) cox1(+) cox2(+) cox3(+) matR(+) mttB(+) nad1(+) nad2(+) nad3(+) nad4(+) nad4L(+) nad5(+) nad6(+) nad7(+) nad9(+) rpl10(+) rpl16(+) rpl5(+) rps1(+) rps12(+) rps13(+) rps14(+) rps3(+) rps4(+) rps7(+) sdh3(+) sdh4(+)
Sorbus aucuparia	NC_052880.1	atp1(+) atp4(+) atp6(+) atp8(+) atp9(+) ccmB(+) ccmC(+) ccmFc(+) ccmFn(+) cob(+) cox1(+) cox2(+) cox3(+) matR(+) mttB(+) nad1(+) nad2(+) nad3(+) nad4(+) nad4L(+) nad5(+) nad6(+) nad7(+) nad9(+) rpl10(+) rpl16(-) rpl5(+) rps1(+) rps12(+) rps13(+) rps14(+) rps3(+) rps4(-) rps7(-) sdh3(-) sdh4(+)
Hepatica maxima	NC_053368.1	atp1(+) atp4(+) atp6(+) atp8(+) atp9(+) ccmB(+) ccmC(+) ccmFc(+) ccmFn(+) cob(+) cox1(+) cox2(+) cox3(+) matR(+) mttB(+) nad1(+) nad2(+) nad3(+) nad4(+) nad4L(+) nad5(+) nad6(+) nad7(+) nad9(+) rpl10(+) rpl16(+) rpl5(+) rps1(+) rps12(+) rps13(+) rps14(-) rps3(+) rps4(+) rps7(+) sdh3(+) sdh4(+)
Rhododendron simsii	NC_053763.1	atp1(+) atp4(+) atp6(+) atp8(+) atp9(+) ccmB(+) ccmC(+) ccmFc(+) ccmFn(+) cob(+) cox1(+) cox2(+) cox3(+) matR(+) mttB(+) nad1(+) nad2(+) nad3(+) nad4(+) nad4L(+) nad5(+) nad6(+) nad7(+) nad9(+) rpl10(+) rpl16(-) rpl5(+) rps1(+) rps12(+) rps13(-) rps14(+) rps3(+) rps4(+) rps7(-) sdh3(+) sdh4(+)
Aconitum kusnezoffii	NC_053920.1	atp1(+) atp4(+) atp6(+) atp8(+) atp9(+) ccmB(+) ccmC(+) ccmFc(+) ccmFn(+) cob(+) cox1(+) cox2(+) cox3(+) matR(+) mttB(+) nad1(+) nad2(+) nad3(+) nad4(+) nad4L(+) nad5(+) nad6(+) nad7(+) nad9(+) rpl10(+) rpl16(+) rpl5(+) rps1(+) rps12(+) rps13(+) rps14(+) rps3(+) rps4(+) rps7(+) sdh3(+) sdh4(+)
Pyrus betulifolia	NC_054332.1	atp1(+) atp4(+) atp6(+) atp8(+) atp9(+) ccmB(+) ccmC(+) ccmFc(+) ccmFn(+) cob(+) cox1(+) cox2(+) cox3(+) matR(+) mttB(+) nad1(+) nad2(+) nad3(+) nad4(+) nad4L(+) nad5(+) nad6(+) nad7(+) nad9(+) rpl10(+) rpl16(-) rpl5(+) rps1(+) rps12(+) rps13(+) rps14(+) rps3(+) rps4(-) rps7(-) sdh3(-) sdh4(+)
Aegiceras corniculatum	NC_056358.1	atp1(+) atp4(+) atp6(+) atp8(+) atp9(+) ccmB(+) ccmC(+) ccmFc(+) ccmFn(+) cob(+) cox1(+) cox2(+) cox3(+) matR(+) mttB(+) nad1(+) nad2(+) nad3(+) nad4(+) nad4L(+) nad5(+) nad6(+) nad7(+) nad9(+) rpl10(+) rpl16(+) rpl5(+) rps1(+) rps12(+) rps13(+) rps14(+) rps3(+) rps4(+) rps7(+) sdh3(-) sdh4(+)
Citrus unshiu	NC_057142.1	atp1(+) atp4(+) atp6(+) atp8(+) atp9(+) ccmB(+) ccmC(+) ccmFc(+) ccmFn(+) cob(+) cox1(+) cox2(+) cox3(+) matR(+) mttB(+) nad1(+) nad2(+) nad3(+) nad4(+) nad4L(+) nad5(+) nad6(+) nad7(+) nad9(+) rpl10(+) rpl16(+) rpl5(+) rps1(+) rps12(+) rps13(-) rps14(-) rps3(+) rps4(+) rps7(+) sdh3(+) sdh4(+)
Macadamia integrifolia	NC_058888.1	atp1(+) atp4(+) atp6(+) atp8(+) atp9(+) ccmB(+) ccmC(+) ccmFc(+) ccmFn(+) cob(+) cox1(+) cox2(+) cox3(+) matR(+) mttB(-) nad1(+) nad2(+) nad3(+) nad4(+) nad4L(+) nad5(+) nad6(+) nad7(+) nad9(+) rpl10(+) rpl16(+) rpl5(+) rps1(+) rps12(+) rps13(+) rps14(+) rps3(+) rps4(+) rps7(+) sdh3(+) sdh4(+)
Hernandia nymphaeifolia	NC_063145.1	atp1(+) atp4(+) atp6(+) atp8(+) atp9(+) ccmB(+) ccmC(+) ccmFc(+) ccmFn(+) cob(+) cox1(+) cox2(+) cox3(+) matR(+) mttB(+) nad1(-) nad2(-) nad3(+) nad4(+) nad4L(+) nad5(+) nad6(+) nad7(+) nad9(+) rpl10(+) rpl16(+) rpl5(+) rps1(+) rps12(+) rps13(+) rps14(+) rps3(+) rps4(+) rps7(+) sdh3(+) sdh4(+)
