# Supplementary material for: Mitochondrial genome features and systematic evolution of diospyros kaki thunb 'Taishuu'
Source: BMC Genomics. 2024 Mar 18;25:285. doi: 10.1186/s12864-024-10199-0 (PMC10946091; doi:10.1186/s12864-024-10199-0)
Supplement: Supplementary file 3 — Supplementary Material 3. [file 12864_2024_10199_MOESM3_ESM.xlsx]

## Sheet: Sheet1
The second-generation sequencing data information
Sample ID	ReadSum	BaseSum	GC(%)	Q20(%)	Q30(%)
Diospyros_kaki_Thunb._Taishuu	62705656	18811696800	36.58	94.39	86.9
The third-generation sequencing data information
Sample ID	Number of Reads	Number of Bases	Mean Read Length	N50 Read Length
Diospyros_kaki_Thunb._Taishuu	1664089	16268948596	9776	28606
