# Supplementary material for: Mitochondrial genome features and systematic evolution of diospyros kaki thunb 'Taishuu'
Source: BMC Genomics. 2024 Mar 18;25:285. doi: 10.1186/s12864-024-10199-0 (PMC10946091; doi:10.1186/s12864-024-10199-0)
Supplement: Supplementary file 4 — Supplementary Material 4. [file 12864_2024_10199_MOESM4_ESM.xls]

## Sheet: gene_function
Table S2: Protein information encoded by Mitochondrial genome of Diospyros kaki Thunb. 'Taishuu'.
Group of genes	Gene name	Length	Start codon	Stop codon	Amino acid
ATP synthase	atp1	1530	ATG	TGA	510
	atp4	579	ATG	TAA	193
	atp6	807	ATG	TGA	269
	atp8	480	ATG	TAA	160
	atp9	225	ATG	CGA(TGA)	75
Cytohrome c biogenesis	ccmB	621	ATG	TGA	207
	ccmC	753	ATG	TGA	251
	ccmFc	1353	ATG	TAA	451
	ccmFn	1755	ATG	TGA	585
Ubichinol cytochrome c reductase	cob	1182	ATG	TGA	394
Cytochrome c oxidase	cox1	1584	ACG(ATG)	TAA	528
	cox2	780	ATG	TAA	260
	cox3	798	ATG	TGA	266
Maturases	matR	1968	ATG	TAG	656
Transport membrance protein	mttB	348	ATG	TAG	116
NADH dehydrogenase	nad1	978	ATG	TAA	326
	nad2	1467	ATG	TAA	489
	nad3	357	ATG	TAA	119
	nad4	1485	ATG	TGA	495
	nad4L	273	ATG	TAA	91
	nad5	2013	ATG	TAA	671
	nad6	618	ATG	TAA	206
	nad7	1185	ATG	TAG	395
	nad9	588	ATG	TAG	196
Ribosomal proteins (LSU)	rpl10	489	ATG	TAA	163
	rpl16	516	ATG	TAA	172
	rpl2	1005	ATG	TAA	335
	rpl5	564	ATG	TAA	188
Ribosomal proteins (SSU)	rps1	555	ATG	TAG	185
	rps10	333	ACG(ATG)	CGA(TGA)	111
	rps12	378	ATG	TGA	126
	rps13	351	ATG	TGA	117
	rps14	303	ATG	TAG	101
	rps19	231	ATG	TAA	77
	rps19	231	ATG	TAA	77
	rps3	1752	ATG	TAG	584
	rps4	1326	ATG	TAA	442
	rps7	447	ATG	TAA	149
Succinate dehydrogenase	sdh3	306	ATG	TGA	102
	sdh4	432	ATG	TGA	144
Ribosomal RNAs	rrn18	1903
	rrn26	3382
	rrn5	121
Transfer RNAs	trnC-GCA	71
	trnD-GTC	74
	trnE-TTC	72
	trnF-GAA	74
	trnG-GCC	72
	trnH-GTG	74
	trnK-TTT	73
	trnM-CAT	74
	trnM-CAT	73
	trnM-CAT	77
	trnM-CAT	74
	trnN-GTT	72
	trnN-GTT	72
	trnP-TGG	75
	trnQ-TTG	72
	trnR-ACG	74
	trnR-TCT	70
	trnS-GCT	88
	trnS-GGA	87
	trnS-TGA	87
	trnT-TGT	73
	trnV-GAC	72
	trnW-CCA	74
	trnY-GTA	83
