# Supplementary material for: Mitochondrial genome features and systematic evolution of diospyros kaki thunb 'Taishuu'
Source: BMC Genomics. 2024 Mar 18;25:285. doi: 10.1186/s12864-024-10199-0 (PMC10946091; doi:10.1186/s12864-024-10199-0)
Supplement: Supplementary file 5 — Supplementary Material 5. [file 12864_2024_10199_MOESM5_ESM.xls]

## Sheet: gene_function2
Table S3: Genes present in the mt genome of Diospyros kaki Thunb. 'Taishuu'
Group of genes	Gene name
ATP synthase	atp1 atp4 atp6 atp8 atp9
Cytohrome c biogenesis	ccmB ccmC ccmFc* ccmFn
Ubichinol cytochrome c reductase	cob
Cytochrome c oxidase	cox1* cox2** cox3
Maturases	matR
Transport membrance protein	mttB
NADH dehydrogenase	nad1**** nad2**** nad3 nad4** nad4L nad5**** nad6 nad7**** nad9
Ribosomal proteins (LSU)	rpl10 rpl16 rpl2* rpl5
Ribosomal proteins (SSU)	rps1* rps10* rps12 rps13 rps14 rps19(2) rps3* rps4 rps7
Succinate dehydrogenase	sdh3 sdh4
Ribosomal RNAs	rrn18 rrn26 rrn5
Transfer RNAs	trnC-GCA trnD-GTC trnE-TTC trnF-GAA trnG-GCC trnH-GTG trnK-TTT trnM-CAT(4) trnN-GTT(2) trnP-TGG trnQ-TTG trnR-ACG trnR-TCT* trnS-GCT trnS-GGA trnS-TGA trnT-TGT* trnV-GAC trnW-CCA trnY-GTA
other
Notes:*:intron number;#Gene:Pseudo gene;Gene(2):Number of copies of multi-copy genes;
