# Supplementary material for: Mitochondrial genome features and systematic evolution of diospyros kaki thunb 'Taishuu'
Source: BMC Genomics. 2024 Mar 18;25:285. doi: 10.1186/s12864-024-10199-0 (PMC10946091; doi:10.1186/s12864-024-10199-0)
Supplement: Supplementary file 6 — Supplementary Material 6. [file 12864_2024_10199_MOESM6_ESM.xls]

## Sheet: mt.ssr
Table S4: The SSR information of Mitochondrial genome of Diospyros kaki Thunb. 'Taishuu'.
Repeats	3	4	5	6	7	8	9	10	11	12	13	14	15	16	17	18	total
A/T	-	-	-	-	-	-	-	18	10	2	1					1	32
C/G	-	-	-	-	-	-	-	1									1
AG/CT	-	-	15	6													21
AT/AT	-	-	3		1												4
AAG/CTT	-	3															3
AAT/ATT	-	2	1														3
AAAG/CTTT	13																13
AAAT/ATTT	2																2
AACC/GGTT	2																2
AACT/AGTT	1																1
AAGC/CTTG	1																1
AAGG/CCTT	3																3
AAGT/ACTT	1																1
AATC/ATTG	2																2
AATG/ATTC	8																8
ACAT/ATGT		1															1
ACCC/GGGT	1																1
ACCG/CGGT	2																2
ACCT/AGGT	1																1
ACGG/CCGT	1																1
ACTC/AGTG	3																3
ACTG/AGTC	1																1
AGAT/ATCT	3																3
AGCC/CTGG	1																1
AGCG/CGCT	1																1
AGCT/AGCT	2																2
CCCG/CGGG	1																1
CCGG/CCGG	1																1
AAAAT/ATTTT	1																1
AAAGC/CTTTG	1																1
AATTC/AATTG	1																1
ACAGG/CCTGT	1																1
ACTAG/AGTCT	1																1
ACTCT/AGAGT	1																1
AGCAT/ATGCT	1																1
AAATCC/ATTTGG	1																1
AATAGT/ACTATT	1																1
