# Supplementary material for: Mitochondrial genome features and systematic evolution of diospyros kaki thunb 'Taishuu'
Source: BMC Genomics. 2024 Mar 18;25:285. doi: 10.1186/s12864-024-10199-0 (PMC10946091; doi:10.1186/s12864-024-10199-0)
Supplement: Supplementary file 7 — Supplementary Material 7. [file 12864_2024_10199_MOESM7_ESM.xls]

## Sheet: mt.dispersed
Table S6: The dispersed information of Mitochondrial genome of Diospyros kaki Thunb. 'Taishuu'.
#Chr1	Chr2	type	alignment length	similarity	start1	end1	start2	end2	evalue
chr1	chr1	F	331	99.396	375423	375753	179030	179360	1.76e-170
chr1	chr1	F	153	97.386	394864	395016	293941	294093	3.39e-68
chr1	chr1	P	167	95.21	234280	234446	40574	40734	1.22e-67
chr1	chr1	F	363	79.339	335424	335783	23803	24158	9.5e-64
chr1	chr1	P	162	94.444	230443	230602	207441	207601	9.5e-64
chr1	chr1	P	131	99.237	318745	318875	78417	78547	5.72e-61
chr1	chr1	P	119	99.16	289750	289867	160327	160445	9.63e-54
chr1	chr1	F	442	76.018	334718	335140	23078	23503	9.7e-49
chr1	chr1	F	111	98.198	259794	259902	5449	5559	1.25e-47
chr1	chr1	P	103	98.058	47602	47704	33115	33217	9.77e-44
chr1	chr1	F	317	77.287	267909	268218	32646	32957	1.26e-42
chr1	chr1	F	94	100	91515	91608	41578	41671	4.55e-42
chr1	chr1	P	89	100	420350	420438	104913	105001	2.74e-39
chr1	chr1	F	95	96.842	288138	288232	19556	19650	1.27e-37
chr1	chr1	P	90	97.778	213659	213748	121282	121371	1.65e-36
chr1	chr1	F	106	93.396	358992	359096	164201	164306	1.65e-36
chr1	chr1	F	102	92.157	342660	342761	90547	90648	3.56e-33
chr1	chr1	P	85	97.647	239760	239842	165459	165543	3.56e-33
chr1	chr1	F	80	98.75	166707	166786	92741	92820	1.28e-32
chr1	chr1	P	85	96.471	336324	336408	43101	43185	4.61e-32
chr1	chr1	F	110	90	56773	56881	47017	47124	1.66e-31
chr1	chr1	P	82	95.122	193996	194077	25732	25812	3.59e-28
chr1	chr1	F	103	89.32	343422	343522	7774	7874	1.29e-27
chr1	chr1	F	68	100	238675	238742	126899	126966	1.29e-27
chr1	chr1	F	67	100	191132	191198	19495	19561	4.64e-27
chr1	chr1	F	78	94.872	311552	311629	30350	30427	1.67e-26
chr1	chr1	P	66	100	365492	365557	126897	126962	1.67e-26
chr1	chr1	F	69	98.551	215883	215951	181193	181261	1.67e-26
chr1	chr1	P	69	98.551	255211	255279	181195	181263	1.67e-26
chr1	chr1	F	69	98.551	365486	365554	191127	191195	1.67e-26
chr1	chr1	F	124	85.484	302054	302177	278868	278983	1.67e-26
chr1	chr1	P	65	100	365492	365556	55147	55211	6.01e-26
chr1	chr1	F	65	100	126898	126962	55147	55211	6.01e-26
chr1	chr1	F	65	100	192113	192177	55149	55213	6.01e-26
chr1	chr1	F	65	100	126900	126964	114821	114885	6.01e-26
chr1	chr1	F	65	100	238676	238740	114821	114885	6.01e-26
chr1	chr1	F	74	95.946	191123	191196	139084	139157	6.01e-26
chr1	chr1	F	65	100	363575	363639	139092	139156	6.01e-26
chr1	chr1	P	80	93.75	279269	279347	2775	2854	2.16e-25
chr1	chr1	P	68	98.529	238676	238742	19491	19558	2.16e-25
chr1	chr1	P	68	98.529	126900	126966	19491	19558	2.16e-25
chr1	chr1	P	67	98.507	114821	114887	19492	19558	2.16e-25
chr1	chr1	F	67	98.507	365488	365554	19492	19558	2.16e-25
chr1	chr1	F	64	100	139094	139157	19496	19559	2.16e-25
chr1	chr1	P	64	100	192112	192175	19496	19559	2.16e-25
chr1	chr1	F	64	100	238675	238738	55148	55211	2.16e-25
chr1	chr1	P	64	100	192112	192175	139094	139157	2.16e-25
chr1	chr1	F	64	100	360364	360427	191131	191194	2.16e-25
chr1	chr1	P	64	100	192112	192175	191133	191196	2.16e-25
chr1	chr1	P	64	100	365492	365555	238675	238738	2.16e-25
chr1	chr1	F	64	100	365490	365553	360364	360427	2.16e-25
chr1	chr1	F	63	100	360365	360427	19495	19557	7.77e-25
chr1	chr1	F	63	100	363577	363639	19496	19558	7.77e-25
chr1	chr1	P	63	100	55149	55211	19496	19558	7.77e-25
chr1	chr1	P	69	97.101	64517	64585	51025	51093	7.77e-25
chr1	chr1	P	66	98.485	139094	139159	55146	55211	7.77e-25
chr1	chr1	P	63	100	363577	363639	55149	55211	7.77e-25
chr1	chr1	F	63	100	114821	114883	55149	55211	7.77e-25
chr1	chr1	P	63	100	191133	191195	55149	55211	7.77e-25
chr1	chr1	P	63	100	343094	343156	81193	81255	7.77e-25
chr1	chr1	P	63	100	365492	365554	114821	114883	7.77e-25
chr1	chr1	P	63	100	363577	363639	114821	114883	7.77e-25
chr1	chr1	F	63	100	192113	192175	114821	114883	7.77e-25
chr1	chr1	P	63	100	191133	191195	114821	114883	7.77e-25
chr1	chr1	P	63	100	139094	139156	114821	114883	7.77e-25
chr1	chr1	P	63	100	363577	363639	126900	126962	7.77e-25
chr1	chr1	F	63	100	192113	192175	126900	126962	7.77e-25
chr1	chr1	P	63	100	191133	191195	126900	126962	7.77e-25
chr1	chr1	P	63	100	139094	139156	126900	126962	7.77e-25
chr1	chr1	F	69	97.101	365486	365554	139088	139156	7.77e-25
chr1	chr1	F	66	98.485	360362	360427	139090	139155	7.77e-25
chr1	chr1	P	63	100	238676	238738	139094	139156	7.77e-25
chr1	chr1	P	63	100	55149	55211	139094	139156	7.77e-25
chr1	chr1	P	63	100	238676	238738	191133	191195	7.77e-25
chr1	chr1	F	63	100	363577	363639	191133	191195	7.77e-25
chr1	chr1	P	63	100	365492	365554	192113	192175	7.77e-25
chr1	chr1	P	63	100	363577	363639	192113	192175	7.77e-25
chr1	chr1	F	63	100	238676	238738	192113	192175	7.77e-25
chr1	chr1	P	63	100	255217	255279	215885	215947	7.77e-25
chr1	chr1	P	63	100	363577	363639	238676	238738	7.77e-25
chr1	chr1	F	63	100	365492	365554	363577	363639	7.77e-25
chr1	chr1	P	62	100	360366	360427	55150	55211	2.79e-24
chr1	chr1	P	62	100	360366	360427	114822	114883	2.79e-24
chr1	chr1	P	62	100	360366	360427	126901	126962	2.79e-24
chr1	chr1	P	62	100	360366	360427	192114	192175	2.79e-24
chr1	chr1	P	62	100	360366	360427	238677	238738	2.79e-24
chr1	chr1	P	71	95.775	301288	301358	239742	239812	2.79e-24
chr1	chr1	P	62	100	239751	239812	301288	301349	2.79e-24
chr1	chr1	F	66	98.485	363574	363638	360362	360427	2.79e-24
chr1	chr1	F	73	94.521	315629	315701	14821	14891	3.61e-23
chr1	chr1	P	60	100	74283	74342	33197	33256	3.61e-23
chr1	chr1	F	90	90	359665	359753	31274	31357	1.3e-22
chr1	chr1	F	62	98.387	179933	179994	118611	118672	1.3e-22
chr1	chr1	P	59	100	213968	214026	173826	173884	1.3e-22
chr1	chr1	F	61	98.361	260280	260340	117804	117864	4.68e-22
chr1	chr1	P	188	79.255	282050	282237	154409	154569	1.68e-21
chr1	chr1	P	194	78.866	154409	154575	282044	282237	1.68e-21
chr1	chr1	P	62	96.774	359517	359578	182466	182527	6.05e-21
chr1	chr1	F	55	100	320970	321024	734	788	2.18e-20
chr1	chr1	P	63	95.238	252392	252454	145573	145635	7.82e-20
chr1	chr1	P	53	100	262057	262109	30341	30393	2.81e-19
chr1	chr1	P	63	95.238	259592	259654	151833	151894	2.81e-19
chr1	chr1	P	57	98.246	151839	151894	259592	259648	2.81e-19
chr1	chr1	P	55	98.182	238675	238729	2784	2838	1.01e-18
chr1	chr1	P	55	98.182	126899	126953	2784	2838	1.01e-18
chr1	chr1	F	55	98.182	365501	365555	2784	2838	1.01e-18
chr1	chr1	P	55	98.182	55148	55202	2784	2838	1.01e-18
chr1	chr1	P	68	92.647	2784	2849	55135	55202	1.01e-18
chr1	chr1	F	59	96.61	279280	279338	114817	114874	1.01e-18
chr1	chr1	F	71	91.549	279269	279338	238659	238729	1.01e-18
chr1	chr1	F	54	98.148	19505	19558	2784	2837	3.64e-18
chr1	chr1	F	54	98.148	139103	139156	2784	2837	3.64e-18
chr1	chr1	F	54	98.148	191142	191195	2784	2837	3.64e-18
chr1	chr1	P	54	98.148	192113	192166	2784	2837	3.64e-18
chr1	chr1	P	54	98.148	114821	114874	2784	2837	3.64e-18
chr1	chr1	F	54	98.148	363586	363639	2784	2837	3.64e-18
chr1	chr1	P	54	98.148	279285	279338	19505	19558	3.64e-18
chr1	chr1	F	54	98.148	279285	279338	55149	55202	3.64e-18
chr1	chr1	P	57	96.491	2784	2840	114818	114874	3.64e-18
chr1	chr1	F	54	98.148	279285	279338	126900	126953	3.64e-18
chr1	chr1	F	57	96.491	221004	221060	137408	137464	3.64e-18
chr1	chr1	P	64	93.75	279275	279338	139103	139165	3.64e-18
chr1	chr1	P	54	98.148	279285	279338	191142	191195	3.64e-18
chr1	chr1	F	54	98.148	279285	279338	192113	192166	3.64e-18
chr1	chr1	P	54	98.148	365501	365554	279285	279338	3.64e-18
chr1	chr1	P	54	98.148	363586	363639	279285	279338	3.64e-18
chr1	chr1	F	66	92.424	360362	360427	2772	2836	1.31e-17
chr1	chr1	F	101	84.158	302056	302150	166495	166595	1.31e-17
chr1	chr1	P	63	93.651	277957	278018	255859	255921	1.31e-17
chr1	chr1	P	53	98.113	360375	360427	279286	279338	1.31e-17
chr1	chr1	F	148	78.378	285241	285387	30444	30587	4.71e-17
chr1	chr1	F	49	100	247564	247612	50628	50676	4.71e-17
chr1	chr1	F	49	100	221014	221062	145590	145638	4.71e-17
chr1	chr1	F	62	93.548	253101	253161	234060	234120	4.71e-17
chr1	chr1	F	57	94.737	390078	390134	137913	137969	1.69e-16
chr1	chr1	P	54	96.296	215884	215937	137936	137989	1.69e-16
chr1	chr1	P	54	96.296	181194	181247	137936	137989	1.69e-16
chr1	chr1	F	55	96.364	301288	301340	165489	165543	1.69e-16
chr1	chr1	P	48	100	278241	278288	249029	249076	1.69e-16
chr1	chr1	F	55	96.364	404095	404149	332869	332922	1.69e-16
chr1	chr1	F	53	96.226	255227	255279	137936	137988	6.09e-16
chr1	chr1	F	210	74.286	333685	333893	22424	22630	2.19e-15
chr1	chr1	P	45	100	175890	175934	50999	51043	7.88e-15
chr1	chr1	F	51	96.078	185431	185481	93998	94048	7.88e-15
chr1	chr1	P	76	86.842	160865	160940	94466	94540	7.88e-15
chr1	chr1	F	54	94.444	332097	332150	98308	98361	7.88e-15
chr1	chr1	P	82	85.366	94469	94549	160856	160937	7.88e-15
chr1	chr1	P	53	94.34	152156	152208	52121	52173	2.83e-14
chr1	chr1	P	56	92.857	318822	318877	121280	121335	2.83e-14
chr1	chr1	P	50	96	52124	52173	152156	152205	2.83e-14
chr1	chr1	F	44	100	259642	259685	221080	221123	2.83e-14
chr1	chr1	P	92	83.696	278895	278982	245143	245233	2.83e-14
chr1	chr1	P	43	100	337427	337469	52509	52551	1.02e-13
chr1	chr1	F	43	100	370953	370995	65434	65476	1.02e-13
chr1	chr1	P	61	90.164	385559	385619	72730	72790	1.02e-13
chr1	chr1	F	49	95.918	178146	178194	150554	150602	1.02e-13
chr1	chr1	P	60	91.667	381278	381333	221004	221063	1.02e-13
chr1	chr1	P	46	97.826	252392	252437	221014	221059	1.02e-13
chr1	chr1	P	43	100	377009	377051	370959	371001	1.02e-13
chr1	chr1	P	46	97.826	370959	371004	377006	377051	1.02e-13
chr1	chr1	F	55	92.727	238739	238793	47640	47693	3.67e-13
chr1	chr1	F	42	100	381282	381323	370955	370996	3.67e-13
chr1	chr1	F	41	100	381282	381322	65436	65476	1.32e-12
chr1	chr1	F	47	95.745	145590	145636	137418	137464	1.32e-12
chr1	chr1	P	47	95.745	312189	312235	250245	250291	1.32e-12
chr1	chr1	P	79	83.544	163771	163849	76743	76821	4.74e-12
chr1	chr1	P	65	89.231	404122	404179	122370	122434	4.74e-12
chr1	chr1	P	87	83.908	302090	302176	245143	245220	4.74e-12
chr1	chr1	P	42	97.619	85672	85713	1696	1737	1.71e-11
chr1	chr1	P	96	81.25	311636	311729	19171	19263	1.71e-11
chr1	chr1	P	52	92.308	238742	238793	33126	33176	1.71e-11
chr1	chr1	F	100	80	276212	276311	42530	42628	1.71e-11
chr1	chr1	F	39	100	370783	370821	52504	52542	1.71e-11
chr1	chr1	F	45	95.556	311498	311542	62423	62467	1.71e-11
chr1	chr1	F	57	89.474	121279	121335	78414	78470	1.71e-11
chr1	chr1	P	39	100	381296	381334	137407	137445	1.71e-11
chr1	chr1	P	53	92.453	370953	371001	145585	145637	1.71e-11
chr1	chr1	P	55	90.909	33126	33179	238739	238793	1.71e-11
chr1	chr1	F	39	100	412839	412877	289893	289931	1.71e-11
chr1	chr1	F	61	88.525	331058	331117	330468	330527	1.71e-11
chr1	chr1	F	70	85.714	179932	179998	11484	11553	6.14e-11
chr1	chr1	P	41	97.561	139519	139559	51325	51365	6.14e-11
chr1	chr1	F	44	95.455	240194	240237	74584	74627	6.14e-11
chr1	chr1	F	38	100	167266	167303	104916	104953	6.14e-11
chr1	chr1	F	42	97.619	346524	346565	112372	112412	6.14e-11
chr1	chr1	P	38	100	420398	420435	167266	167303	6.14e-11
chr1	chr1	P	38	100	386962	386999	250386	250423	6.14e-11
chr1	chr1	P	38	100	381286	381323	377014	377051	6.14e-11
chr1	chr1	F	61	88.525	383981	384041	383948	384005	6.14e-11
chr1	chr1	F	61	86.885	268363	268423	33143	33203	2.21e-10
chr1	chr1	P	43	95.349	259631	259673	51007	51049	2.21e-10
chr1	chr1	P	37	100	377015	377051	65440	65476	2.21e-10
chr1	chr1	P	37	100	104918	104954	85672	85708	2.21e-10
chr1	chr1	F	37	100	420397	420433	85672	85708	2.21e-10
chr1	chr1	F	37	100	86468	86504	85673	85709	2.21e-10
chr1	chr1	P	40	97.5	252398	252437	137418	137457	2.21e-10
chr1	chr1	F	46	93.478	278865	278910	166490	166535	2.21e-10
chr1	chr1	F	53	90.566	215919	215970	183055	183107	2.21e-10
chr1	chr1	F	51	92.157	370955	371001	252392	252442	2.21e-10
chr1	chr1	P	46	93.478	137418	137463	252392	252437	2.21e-10
chr1	chr1	P	52	90.385	396290	396341	292597	292648	2.21e-10
chr1	chr1	P	50	92	139690	139739	1690	1735	7.94e-10
chr1	chr1	F	36	100	148907	148942	1704	1739	7.94e-10
chr1	chr1	F	39	97.436	360506	360544	31210	31248	7.94e-10
chr1	chr1	P	79	82.278	79291	79367	42744	42822	7.94e-10
chr1	chr1	P	36	100	383333	383368	85672	85707	7.94e-10
chr1	chr1	P	36	100	167268	167303	85673	85708	7.94e-10
chr1	chr1	P	56	89.286	104901	104953	86468	86523	7.94e-10
chr1	chr1	P	36	100	167268	167303	86468	86503	7.94e-10
chr1	chr1	F	36	100	420398	420433	86468	86503	7.94e-10
chr1	chr1	F	36	100	383333	383368	104919	104954	7.94e-10
chr1	chr1	F	54	88.889	318822	318875	213695	213748	7.94e-10
chr1	chr1	P	36	100	420397	420432	383333	383368	7.94e-10
chr1	chr1	P	39	97.436	420350	420388	2790	2827	2.85e-09
chr1	chr1	F	39	97.436	104963	105001	2790	2827	2.85e-09
chr1	chr1	P	42	95.238	383333	383373	5144	5184	2.85e-09
chr1	chr1	P	39	97.436	420350	420388	19511	19548	2.85e-09
chr1	chr1	F	39	97.436	104963	105001	19511	19548	2.85e-09
chr1	chr1	P	35	100	255085	255119	36417	36451	2.85e-09
chr1	chr1	F	44	93.182	162967	163010	40262	40305	2.85e-09
chr1	chr1	F	65	86.154	257183	257242	48035	48099	2.85e-09
chr1	chr1	P	38	97.368	215806	215843	49909	49946	2.85e-09
chr1	chr1	P	39	97.436	104963	105001	55159	55196	2.85e-09
chr1	chr1	F	39	97.436	420350	420388	55159	55196	2.85e-09
chr1	chr1	F	50	90	99779	99828	61414	61463	2.85e-09
chr1	chr1	P	35	100	383333	383367	86468	86502	2.85e-09
chr1	chr1	F	39	97.436	139109	139146	104963	105001	2.85e-09
chr1	chr1	P	39	97.436	279295	279332	104963	105001	2.85e-09
chr1	chr1	P	39	97.436	238686	238723	104963	105001	2.85e-09
chr1	chr1	F	39	97.436	191148	191185	104963	105001	2.85e-09
chr1	chr1	P	39	97.436	192123	192160	104963	105001	2.85e-09
chr1	chr1	P	39	97.436	126910	126947	104963	105001	2.85e-09
chr1	chr1	P	39	97.436	114831	114868	104963	105001	2.85e-09
chr1	chr1	F	39	97.436	360381	360418	104963	105001	2.85e-09
chr1	chr1	F	39	97.436	363592	363629	104963	105001	2.85e-09
chr1	chr1	F	39	97.436	365507	365544	104963	105001	2.85e-09
chr1	chr1	F	38	97.368	105029	105066	104968	105005	2.85e-09
chr1	chr1	F	39	97.436	420350	420388	114831	114868	2.85e-09
chr1	chr1	P	38	97.368	201830	201867	124631	124668	2.85e-09
chr1	chr1	F	39	97.436	420350	420388	126910	126947	2.85e-09
chr1	chr1	P	39	97.436	420350	420388	139109	139146	2.85e-09
chr1	chr1	F	35	100	283736	283770	139689	139723	2.85e-09
chr1	chr1	F	35	100	377007	377041	145583	145617	2.85e-09
chr1	chr1	F	35	100	383333	383367	167269	167303	2.85e-09
chr1	chr1	P	39	97.436	420350	420388	191148	191185	2.85e-09
chr1	chr1	F	39	97.436	420350	420388	192123	192160	2.85e-09
chr1	chr1	F	57	87.719	259874	259930	219771	219826	2.85e-09
chr1	chr1	F	63	85.714	239817	239878	229673	229735	2.85e-09
chr1	chr1	F	38	97.368	386966	387003	235482	235519	2.85e-09
chr1	chr1	F	39	97.436	420350	420388	238686	238723	2.85e-09
chr1	chr1	P	35	100	290922	290956	250385	250419	2.85e-09
chr1	chr1	P	44	93.182	311552	311595	262057	262100	2.85e-09
chr1	chr1	F	39	97.436	420350	420388	279295	279332	2.85e-09
chr1	chr1	P	35	100	344373	344407	283737	283771	2.85e-09
chr1	chr1	P	41	95.122	250385	250425	290916	290956	2.85e-09
chr1	chr1	F	54	88.889	399524	399576	315125	315178	2.85e-09
chr1	chr1	P	39	97.436	420350	420388	360381	360418	2.85e-09
chr1	chr1	P	39	97.436	420350	420388	363592	363629	2.85e-09
chr1	chr1	P	39	97.436	420350	420388	365507	365544	2.85e-09
chr1	chr1	P	37	97.297	86468	86504	1700	1736	1.03e-08
chr1	chr1	P	37	97.297	420397	420433	1701	1737	1.03e-08
chr1	chr1	F	37	97.297	104918	104954	1701	1737	1.03e-08
chr1	chr1	F	34	100	246042	246075	1703	1736	1.03e-08
chr1	chr1	F	34	100	383335	383368	1704	1737	1.03e-08
chr1	chr1	F	50	90	86454	86502	5136	5184	1.03e-08
chr1	chr1	F	34	100	85674	85707	5151	5184	1.03e-08
chr1	chr1	P	34	100	167269	167302	5151	5184	1.03e-08
chr1	chr1	P	34	100	104919	104952	5151	5184	1.03e-08
chr1	chr1	F	34	100	420399	420432	5151	5184	1.03e-08
chr1	chr1	P	95	80	365861	365949	34422	34514	1.03e-08
chr1	chr1	P	61	85.246	268363	268423	47616	47676	1.03e-08
chr1	chr1	P	55	87.273	213695	213749	78416	78470	1.03e-08
chr1	chr1	P	34	100	148907	148940	85672	85705	1.03e-08
chr1	chr1	P	34	100	344376	344409	86467	86500	1.03e-08
chr1	chr1	F	41	95.122	301663	301701	92419	92459	1.03e-08
chr1	chr1	F	54	88.889	138151	138200	98113	98166	1.03e-08
chr1	chr1	F	34	100	148907	148940	104921	104954	1.03e-08
chr1	chr1	P	41	95.122	172199	172238	134425	134465	1.03e-08
chr1	chr1	F	34	100	291994	292027	137882	137915	1.03e-08
chr1	chr1	F	44	93.182	255089	255132	139126	139168	1.03e-08
chr1	chr1	P	34	100	344374	344407	139690	139723	1.03e-08
chr1	chr1	F	37	97.297	344372	344408	148903	148939	1.03e-08
chr1	chr1	P	34	100	420397	420430	148907	148940	1.03e-08
chr1	chr1	F	34	100	383335	383368	148907	148940	1.03e-08
chr1	chr1	F	37	97.297	259637	259673	175890	175926	1.03e-08
chr1	chr1	P	48	91.667	370953	370996	221014	221061	1.03e-08
chr1	chr1	F	38	97.368	290920	290956	235480	235517	1.03e-08
chr1	chr1	P	48	91.667	377008	377051	252396	252443	1.03e-08
chr1	chr1	F	34	100	274156	274189	274099	274132	1.03e-08
chr1	chr1	P	59	86.441	290476	290533	286142	286200	1.03e-08
chr1	chr1	F	34	100	386966	386999	290922	290955	1.03e-08
chr1	chr1	F	61	86.885	336165	336221	315624	315683	1.03e-08
chr1	chr1	P	40	95	370788	370827	337430	337469	1.03e-08
chr1	chr1	P	78	82.051	34442	34517	365858	365933	1.03e-08
chr1	chr1	P	34	100	337436	337469	370788	370821	1.03e-08
chr1	chr1	P	34	100	1704	1737	420397	420430	1.03e-08
chr1	chr1	F	36	97.222	167268	167303	1701	1736	3.69e-08
chr1	chr1	F	33	100	344376	344408	1704	1736	3.69e-08
chr1	chr1	P	36	97.222	344372	344407	5151	5186	3.69e-08
chr1	chr1	P	39	94.872	359180	359218	16165	16203	3.69e-08
chr1	chr1	P	59	86.441	332513	332568	43205	43263	3.69e-08
chr1	chr1	P	50	90	145591	145640	65431	65476	3.69e-08
chr1	chr1	P	47	91.489	221015	221061	65434	65476	3.69e-08
chr1	chr1	F	43	93.023	235479	235520	85670	85711	3.69e-08
chr1	chr1	P	40	95	344369	344408	85673	85711	3.69e-08
chr1	chr1	P	36	97.222	250385	250420	85673	85708	3.69e-08
chr1	chr1	P	33	100	246043	246075	85673	85705	3.69e-08
chr1	chr1	P	49	89.796	250385	250431	86455	86503	3.69e-08
chr1	chr1	P	43	93.023	148907	148949	86460	86500	3.69e-08
chr1	chr1	P	33	100	246043	246075	86468	86500	3.69e-08
chr1	chr1	P	39	94.872	292590	292628	92581	92619	3.69e-08
chr1	chr1	P	36	97.222	139690	139725	104917	104952	3.69e-08
chr1	chr1	F	36	97.222	250385	250420	104918	104953	3.69e-08
chr1	chr1	F	33	100	246043	246075	104921	104953	3.69e-08
chr1	chr1	F	33	100	344376	344408	104921	104953	3.69e-08
chr1	chr1	P	39	94.872	395628	395666	137404	137442	3.69e-08
chr1	chr1	F	43	93.023	259489	259531	139517	139557	3.69e-08
chr1	chr1	P	42	92.857	167267	167308	139684	139725	3.69e-08
chr1	chr1	F	36	97.222	420399	420434	139690	139725	3.69e-08
chr1	chr1	P	33	100	148906	148938	139690	139722	3.69e-08
chr1	chr1	P	47	91.489	65434	65476	145591	145637	3.69e-08
chr1	chr1	P	33	100	283737	283769	148906	148938	3.69e-08
chr1	chr1	F	33	100	167271	167303	148907	148939	3.69e-08
chr1	chr1	F	33	100	246043	246075	148907	148939	3.69e-08
chr1	chr1	P	33	100	86468	86500	148907	148939	3.69e-08
chr1	chr1	P	39	94.872	139690	139728	167264	167302	3.69e-08
chr1	chr1	F	36	97.222	250385	250420	167268	167303	3.69e-08
chr1	chr1	F	33	100	246043	246075	167271	167303	3.69e-08
chr1	chr1	F	33	100	344376	344408	167271	167303	3.69e-08
chr1	chr1	P	33	100	420398	420430	246043	246075	3.69e-08
chr1	chr1	F	33	100	344376	344408	246043	246075	3.69e-08
chr1	chr1	F	33	100	383335	383367	246043	246075	3.69e-08
chr1	chr1	P	36	97.222	420398	420433	250385	250420	3.69e-08
chr1	chr1	P	36	97.222	86468	86503	250385	250420	3.69e-08
chr1	chr1	P	33	100	420398	420430	344376	344408	3.69e-08
chr1	chr1	F	33	100	383335	383367	344376	344408	3.69e-08
chr1	chr1	P	42	92.857	16165	16206	359177	359218	3.69e-08
chr1	chr1	P	36	97.222	344376	344411	420395	420430	3.69e-08
chr1	chr1	P	32	100	283737	283768	1704	1735	1.33e-07
chr1	chr1	P	32	100	5151	5182	1704	1735	1.33e-07
chr1	chr1	F	35	97.143	386966	387000	5151	5185	1.33e-07
chr1	chr1	F	32	100	139690	139721	5151	5182	1.33e-07
chr1	chr1	P	32	100	246043	246074	5151	5182	1.33e-07
chr1	chr1	P	32	100	148907	148938	5151	5182	1.33e-07
chr1	chr1	F	32	100	283737	283768	5151	5182	1.33e-07
chr1	chr1	F	39	94.872	366330	366368	16159	16196	1.33e-07
chr1	chr1	F	41	92.683	47649	47689	19287	19327	1.33e-07
chr1	chr1	P	41	92.683	33130	33170	19287	19327	1.33e-07
chr1	chr1	F	32	100	255089	255120	19528	19559	1.33e-07
chr1	chr1	F	32	100	55148	55179	36416	36447	1.33e-07
chr1	chr1	P	32	100	365524	365555	36416	36447	1.33e-07
chr1	chr1	F	32	100	126899	126930	36416	36447	1.33e-07
chr1	chr1	F	32	100	238675	238706	36416	36447	1.33e-07
chr1	chr1	F	42	92.857	291245	291286	85673	85713	1.33e-07
chr1	chr1	F	39	94.872	386965	387003	85673	85710	1.33e-07
chr1	chr1	F	39	94.872	139690	139727	85674	85712	1.33e-07
chr1	chr1	F	36	97.222	283737	283772	85674	85708	1.33e-07
chr1	chr1	F	35	97.143	290922	290956	85674	85708	1.33e-07
chr1	chr1	F	38	94.737	291244	291281	86467	86504	1.33e-07
chr1	chr1	F	35	97.143	386965	386999	86468	86502	1.33e-07
chr1	chr1	F	36	97.222	283737	283772	86469	86503	1.33e-07
chr1	chr1	F	35	97.143	290922	290956	86469	86503	1.33e-07
chr1	chr1	F	32	100	139690	139721	86469	86500	1.33e-07
chr1	chr1	P	39	94.872	386965	387002	104915	104953	1.33e-07
chr1	chr1	P	35	97.143	290922	290956	104918	104952	1.33e-07
chr1	chr1	P	36	97.222	283737	283772	104918	104952	1.33e-07
chr1	chr1	F	51	88.235	308000	308049	107520	107570	1.33e-07
chr1	chr1	P	35	97.143	164079	164113	113759	113793	1.33e-07
chr1	chr1	P	32	100	383335	383366	139690	139721	1.33e-07
chr1	chr1	P	32	100	246043	246074	139690	139721	1.33e-07
chr1	chr1	P	46	91.304	381282	381323	145590	145635	1.33e-07
chr1	chr1	P	35	97.143	290922	290956	167268	167302	1.33e-07
chr1	chr1	P	36	97.222	283737	283772	167268	167302	1.33e-07
chr1	chr1	P	35	97.143	386965	386999	167269	167303	1.33e-07
chr1	chr1	F	32	100	255089	255120	191165	191196	1.33e-07
chr1	chr1	P	32	100	255089	255120	192112	192143	1.33e-07
chr1	chr1	P	35	97.143	316294	316328	221855	221889	1.33e-07
chr1	chr1	P	36	97.222	250385	250419	235482	235517	1.33e-07
chr1	chr1	F	32	100	362590	362621	235482	235513	1.33e-07
chr1	chr1	P	35	97.143	386963	386997	246043	246077	1.33e-07
chr1	chr1	F	35	97.143	250388	250422	246043	246077	1.33e-07
chr1	chr1	P	32	100	283737	283768	246043	246074	1.33e-07
chr1	chr1	P	45	91.111	283733	283777	250381	250423	1.33e-07
chr1	chr1	P	39	94.872	362590	362628	250383	250419	1.33e-07
chr1	chr1	F	35	97.143	383333	383367	250386	250420	1.33e-07
chr1	chr1	F	53	88.679	381277	381323	252385	252437	1.33e-07
chr1	chr1	P	35	97.143	246043	246077	283734	283768	1.33e-07
chr1	chr1	F	36	97.222	420399	420433	283737	283772	1.33e-07
chr1	chr1	P	32	100	383335	383366	283737	283768	1.33e-07
chr1	chr1	P	35	97.143	289370	289404	288130	288164	1.33e-07
chr1	chr1	P	32	100	288133	288164	289370	289401	1.33e-07
chr1	chr1	F	45	91.111	362590	362633	290922	290966	1.33e-07
chr1	chr1	F	35	97.143	420399	420433	290922	290956	1.33e-07
chr1	chr1	P	32	100	332292	332323	330778	330809	1.33e-07
chr1	chr1	P	32	100	250388	250419	362590	362621	1.33e-07
chr1	chr1	F	32	100	386966	386997	362590	362621	1.33e-07
chr1	chr1	P	49	89.796	145590	145638	381279	381323	1.33e-07
chr1	chr1	P	35	97.143	386965	386999	383333	383367	1.33e-07
chr1	chr1	F	39	94.872	420398	420436	386965	387002	1.33e-07
chr1	chr1	P	43	90.698	291245	291287	1694	1736	4.78e-07
chr1	chr1	F	34	97.059	105029	105062	2794	2827	4.78e-07
chr1	chr1	P	34	97.059	250386	250419	5151	5184	4.78e-07
chr1	chr1	F	34	97.059	290922	290955	5151	5184	4.78e-07
chr1	chr1	F	34	97.059	105029	105062	19515	19548	4.78e-07
chr1	chr1	P	31	100	36417	36447	19528	19558	4.78e-07
chr1	chr1	F	41	92.683	34330	34368	20372	20412	4.78e-07
chr1	chr1	F	34	97.059	192110	192143	36414	36447	4.78e-07
chr1	chr1	P	31	100	363609	363639	36417	36447	4.78e-07
chr1	chr1	F	31	100	114821	114851	36417	36447	4.78e-07
chr1	chr1	P	31	100	191165	191195	36417	36447	4.78e-07
chr1	chr1	P	31	100	139126	139156	36417	36447	4.78e-07
chr1	chr1	P	56	85.714	346511	346564	41319	41374	4.78e-07
chr1	chr1	P	31	100	151970	152000	51248	51278	4.78e-07
chr1	chr1	P	31	100	259501	259531	51327	51357	4.78e-07
chr1	chr1	P	35	97.143	255089	255123	55146	55179	4.78e-07
chr1	chr1	P	34	97.059	105029	105062	55159	55192	4.78e-07
chr1	chr1	F	45	91.111	252392	252436	65436	65476	4.78e-07
chr1	chr1	P	34	97.059	420350	420383	105029	105062	4.78e-07
chr1	chr1	F	34	97.059	139113	139146	105029	105062	4.78e-07
chr1	chr1	P	34	97.059	279295	279328	105029	105062	4.78e-07
chr1	chr1	P	34	97.059	238686	238719	105029	105062	4.78e-07
chr1	chr1	F	34	97.059	191152	191185	105029	105062	4.78e-07
chr1	chr1	P	34	97.059	192123	192156	105029	105062	4.78e-07
chr1	chr1	P	34	97.059	126910	126943	105029	105062	4.78e-07
chr1	chr1	P	34	97.059	114831	114864	105029	105062	4.78e-07
chr1	chr1	F	34	97.059	360385	360418	105029	105062	4.78e-07
chr1	chr1	F	34	97.059	363596	363629	105029	105062	4.78e-07
chr1	chr1	F	34	97.059	365511	365544	105029	105062	4.78e-07
chr1	chr1	F	54	87.037	393519	393570	106875	106927	4.78e-07
chr1	chr1	P	31	100	255089	255119	114821	114851	4.78e-07
chr1	chr1	P	31	100	255089	255119	126900	126930	4.78e-07
chr1	chr1	F	47	89.362	362578	362623	139677	139723	4.78e-07
chr1	chr1	F	34	97.059	235480	235513	139688	139721	4.78e-07
chr1	chr1	F	34	97.059	290920	290953	139688	139721	4.78e-07
chr1	chr1	F	31	100	195962	195992	148833	148863	4.78e-07
chr1	chr1	P	37	94.595	362586	362622	148906	148942	4.78e-07
chr1	chr1	P	43	90.698	291241	291283	167265	167307	4.78e-07
chr1	chr1	P	31	100	390119	390149	215951	215981	4.78e-07
chr1	chr1	F	37	94.595	283736	283772	235481	235517	4.78e-07
chr1	chr1	P	31	100	255089	255119	238676	238706	4.78e-07
chr1	chr1	F	31	100	363609	363639	255089	255119	4.78e-07
chr1	chr1	F	31	100	365524	365554	255089	255119	4.78e-07
chr1	chr1	F	40	92.5	386962	387001	283733	283772	4.78e-07
chr1	chr1	F	38	94.737	362590	362627	283737	283773	4.78e-07
chr1	chr1	P	34	97.059	383333	383366	290922	290955	4.78e-07
chr1	chr1	P	40	92.5	167268	167307	291241	291280	4.78e-07
chr1	chr1	P	34	97.059	362590	362623	344374	344407	4.78e-07
chr1	chr1	P	53	86.792	41322	41374	346511	346561	4.78e-07
chr1	chr1	F	36	94.444	250385	250420	1701	1736	1.72e-06
chr1	chr1	P	36	94.444	362586	362621	1704	1739	1.72e-06
chr1	chr1	P	33	96.97	386965	386997	1704	1736	1.72e-06
chr1	chr1	F	65	83.077	118611	118672	11485	11549	1.72e-06
chr1	chr1	F	37	94.595	279280	279315	36411	36447	1.72e-06
chr1	chr1	P	30	100	360398	360427	36418	36447	1.72e-06
chr1	chr1	F	37	94.595	102275	102311	42818	42853	1.72e-06
chr1	chr1	F	50	88	54103	54152	52010	52056	1.72e-06
chr1	chr1	F	52	86.538	351483	351534	79616	79666	1.72e-06
chr1	chr1	F	37	94.595	235482	235518	86469	86504	1.72e-06
chr1	chr1	P	36	94.444	291245	291280	104918	104953	1.72e-06
chr1	chr1	P	33	96.97	138410	138442	135684	135716	1.72e-06
chr1	chr1	P	33	96.97	386965	386997	148907	148939	1.72e-06
chr1	chr1	F	33	96.97	250388	250420	148907	148939	1.72e-06
chr1	chr1	P	39	92.308	344369	344407	235482	235520	1.72e-06
chr1	chr1	P	36	94.444	291245	291280	250385	250420	1.72e-06
chr1	chr1	F	33	96.97	344376	344408	250388	250420	1.72e-06
chr1	chr1	F	30	100	360398	360427	255089	255118	1.72e-06
chr1	chr1	F	40	92.5	290918	290956	283733	283772	1.72e-06
chr1	chr1	F	39	92.308	386965	387003	291245	291283	1.72e-06
chr1	chr1	F	36	94.444	420398	420433	291245	291280	1.72e-06
chr1	chr1	P	39	92.308	386965	387003	344370	344408	1.72e-06
chr1	chr1	F	36	94.444	395628	395663	381299	381334	1.72e-06
chr1	chr1	P	33	96.97	344376	344408	386965	386997	1.72e-06
chr1	chr1	P	39	92.308	235482	235520	1698	1735	6.18e-06
chr1	chr1	P	35	94.286	290922	290956	1701	1735	6.18e-06
chr1	chr1	P	32	96.875	36416	36447	2807	2838	6.18e-06
chr1	chr1	F	32	96.875	235482	235513	5151	5182	6.18e-06
chr1	chr1	F	32	96.875	362590	362621	5151	5182	6.18e-06
chr1	chr1	P	51	86.275	335390	335440	30972	31020	6.18e-06
chr1	chr1	P	32	96.875	334446	334477	31944	31975	6.18e-06
chr1	chr1	P	32	96.875	221080	221111	51007	51038	6.18e-06
chr1	chr1	F	39	92.308	144526	144562	51311	51349	6.18e-06
chr1	chr1	F	32	96.875	362590	362621	85674	85705	6.18e-06
chr1	chr1	F	32	96.875	362590	362621	86469	86500	6.18e-06
chr1	chr1	F	38	92.105	181192	181229	92582	92619	6.18e-06
chr1	chr1	F	47	87.234	332540	332586	94379	94425	6.18e-06
chr1	chr1	P	42	90.476	235482	235522	104911	104952	6.18e-06
chr1	chr1	P	32	96.875	362590	362621	104921	104952	6.18e-06
chr1	chr1	F	50	86	180767	180816	118901	118950	6.18e-06
chr1	chr1	F	35	94.286	289398	289432	135676	135710	6.18e-06
chr1	chr1	P	48	87.5	250372	250419	139690	139736	6.18e-06
chr1	chr1	F	32	96.875	386966	386997	139690	139721	6.18e-06
chr1	chr1	P	32	96.875	290922	290953	148907	148938	6.18e-06
chr1	chr1	P	32	96.875	235482	235513	148907	148938	6.18e-06
chr1	chr1	P	32	96.875	193391	193422	152129	152160	6.18e-06
chr1	chr1	P	36	94.444	235482	235517	167268	167302	6.18e-06
chr1	chr1	P	32	96.875	362590	362621	167271	167302	6.18e-06
chr1	chr1	F	32	96.875	221080	221111	175895	175926	6.18e-06
chr1	chr1	P	47	87.234	285693	285739	175978	176024	6.18e-06
chr1	chr1	P	29	100	399488	399516	193390	193418	6.18e-06
chr1	chr1	P	42	90.476	395628	395668	220997	221038	6.18e-06
chr1	chr1	F	36	94.444	420399	420433	235482	235517	6.18e-06
chr1	chr1	P	32	96.875	383335	383366	235482	235513	6.18e-06
chr1	chr1	P	32	96.875	246043	246074	235482	235513	6.18e-06
chr1	chr1	P	38	92.105	292027	292064	241111	241148	6.18e-06
chr1	chr1	P	32	96.875	362590	362621	246043	246074	6.18e-06
chr1	chr1	P	32	96.875	290922	290953	246043	246074	6.18e-06
chr1	chr1	F	35	94.286	291246	291280	290922	290956	6.18e-06
chr1	chr1	P	32	96.875	344376	344407	290922	290953	6.18e-06
chr1	chr1	P	32	96.875	1704	1735	290922	290953	6.18e-06
chr1	chr1	P	35	94.286	383333	383367	291245	291279	6.18e-06
chr1	chr1	F	38	92.105	408489	408526	308115	308152	6.18e-06
chr1	chr1	P	32	96.875	383335	383366	362590	362621	6.18e-06
chr1	chr1	F	32	96.875	420399	420430	362590	362621	6.18e-06
