# Supplementary material for: Mitochondrial genome features and systematic evolution of diospyros kaki thunb 'Taishuu'
Source: BMC Genomics. 2024 Mar 18;25:285. doi: 10.1186/s12864-024-10199-0 (PMC10946091; doi:10.1186/s12864-024-10199-0)
Supplement: Supplementary file 8 — Supplementary Material 8. [file 12864_2024_10199_MOESM8_ESM.xls]

Tab.S7 The result of KA/KS analysis
Sequence	Method	Ka	Ks	Ka/Ks	P-Value(Fisher)	Length
Diospyros_kaki_Thunb._Taishuu_atp9 vs NC_029693.1_atp9	MLWL	0.0602229	0.373783	0.161117	7.83E-09	222
Diospyros_kaki_Thunb._Taishuu_nad5 vs NC_029693.1_nad5	MLWL	0.0159485	0.0265792	0.600037	0.0928858	1998
Diospyros_kaki_Thunb._Taishuu_nad9 vs NC_029693.1_nad9	MLWL	0.0264575	0.0733004	0.360946	0.00903671	570
Diospyros_kaki_Thunb._Taishuu_atp4 vs NC_029693.1_atp4	MLWL	0.105194	0.086295	1.219	0.619862	576
Diospyros_kaki_Thunb._Taishuu_nad4L vs NC_029693.1_nad4L	MLWL	0.0629489	0.0511617	1.23039	0.787456	270
Diospyros_kaki_Thunb._Taishuu_rpl2 vs NC_029693.1_rpl2	MLWL	0.0512413	0.100513	0.509799	0.00970032	996
Diospyros_kaki_Thunb._Taishuu_rps3 vs NC_029693.1_rps3	MLWL	0.0816575	0.0955938	0.854214	0.345332	1635
Diospyros_kaki_Thunb._Taishuu_rpl16 vs NC_029693.1_rpl16	MLWL	0.0138347	0.0759649	0.18212	0.00185861	408
Diospyros_kaki_Thunb._Taishuu_nad2 vs NC_029693.1_nad2	MLWL	0.0146628	0.021747	0.674243	0.257872	1458
Diospyros_kaki_Thunb._Taishuu_atp6 vs NC_029693.1_atp6	MLWL	0.0350935	0.0427989	0.819962	0.499043	663
Diospyros_kaki_Thunb._Taishuu_rps7 vs NC_029693.1_rps7	MLWL	0.0167525	0.0520893	0.321612	0.0182118	444
Diospyros_kaki_Thunb._Taishuu_nad4 vs NC_029693.1_nad4	MLWL	0.029216	0.0397015	0.73589	0.2778	1482
Diospyros_kaki_Thunb._Taishuu_cob vs NC_029693.1_cob	MLWL	0.0238472	0.0312413	0.763322	0.424642	1179
Diospyros_kaki_Thunb._Taishuu_matR vs NC_029693.1_matR	MLWL	0.0547838	0.0678761	0.807115	0.257894	1941
Diospyros_kaki_Thunb._Taishuu_sdh4 vs NC_029693.1_sdh4	MLWL	0.0642946	0.114795	0.560081	0.110691	393
Diospyros_kaki_Thunb._Taishuu_cox3 vs NC_029693.1_cox3	MLWL	0.0270002	0.0587247	0.459776	0.0375038	795
Diospyros_kaki_Thunb._Taishuu_atp8 vs NC_029693.1_atp8	MLWL	0.105647	0.183222	0.576606	0.0326568	471
Diospyros_kaki_Thunb._Taishuu_rps4 vs NC_029693.1_rps4	MLWL	0.102934	0.153575	0.670254	0.0415534	966
Diospyros_kaki_Thunb._Taishuu_nad6 vs NC_029693.1_nad6	MLWL	0.0379798	0.133563	0.284359	9.94E-05	615
Diospyros_kaki_Thunb._Taishuu_rps12 vs NC_029693.1_rps12	MLWL	0.0350838	0.0733225	0.478487	0.126844	375
Diospyros_kaki_Thunb._Taishuu_nad3 vs NC_029693.1_nad3	MLWL	0.0791281	0.0671396	1.17856	0.827967	354
Diospyros_kaki_Thunb._Taishuu_nad7 vs NC_029693.1_nad7	MLWL	0.0172642	0.0325446	0.530479	0.114945	1182
Diospyros_kaki_Thunb._Taishuu_cox2 vs NC_029693.1_cox2	MLWL	0.0812699	0.172502	0.471124	0.00265305	672
Diospyros_kaki_Thunb._Taishuu_cox1 vs NC_029693.1_cox1	MLWL	0.0189819	0.0818518	0.231906	3.37E-08	1581
Diospyros_kaki_Thunb._Taishuu_atp1 vs NC_029693.1_atp1	MLWL	0.0469218	0.276101	0.169944	3.31E-32	1521
Diospyros_kaki_Thunb._Taishuu_nad1 vs NC_029693.1_nad1	MLWL	0.0112395	0.0360068	0.312149	0.00628729	885
Diospyros_kaki_Thunb._Taishuu_rpl10 vs NC_029693.1_rpl10	MLWL	0.0656203	0.0722589	0.908127	0.647192	438
Diospyros_kaki_Thunb._Taishuu_ccmB vs NC_029693.1_ccmB	MLWL	0.0397737	0.042297	0.940345	0.827185	612
Diospyros_kaki_Thunb._Taishuu_ccmFc vs NC_029693.1_ccmFc	MLWL	0.0348842	0.0557146	0.626123	0.0890727	1344
Diospyros_kaki_Thunb._Taishuu_mttB vs NC_029693.1_mttB	MLWL	0.050478	0.0317115	1.59179	0.564545	345
Diospyros_kaki_Thunb._Taishuu_ccmC vs NC_029693.1_ccmC	MLWL	0.0298299	0.0402919	0.740346	0.498746	750
Diospyros_kaki_Thunb._Taishuu_ccmFn vs NC_029693.1_ccmFn	MLWL	0.0378835	0.039264	0.96484	0.890085	1722
