# Supplementary material for: Mitochondrial genome features and systematic evolution of diospyros kaki thunb 'Taishuu'
Source: BMC Genomics. 2024 Mar 18;25:285. doi: 10.1186/s12864-024-10199-0 (PMC10946091; doi:10.1186/s12864-024-10199-0)
Supplement: Supplementary file 9 — Supplementary Material 9. [file 12864_2024_10199_MOESM9_ESM.xls]

## Sheet: Diospyros_kaki_Thunb._Taishuu_n
Table S8: Comparison of the homologous fragments in the Diospyros kaki cp genome to that in the mt genome
subject-mt	percentage of identical matches	length	number of mismatches	number of gap openings	start of alignment in query	end of alignment in query	start of alignment in subject	end of alignment in subject	expect value	bitscore	gene(cp)	gene(mt)
chr1	99.751	4009	1	1	107888	111896	22009	26008	0	7339	rrn23(partical:79.96%);rrn4.5;rrn5;trnR-ACG;trnN-GUU	trnR-ACG;trnN-GTT
chr1	99.601	4011	3	5	132985	136993	26008	22009	0	7306	trnN-GUU;trnR-ACG;rrn5;rrn4.5;rrn23(partical:79.99%)	trnR-ACG;trnN-GTT
chr1	99.754	2439	0	1	148236	150674	386334	383902	0	4466	ycf15;ycf2(partical:27.84%)
chr1	99.754	2439	0	1	94210	96648	383902	386334	0	4466	ycf2(partical:27.84%);ycf15
chr1	100	1957	0	0	102075	104031	269793	267837	0	3615	trnV-GAC;rrn16(partical:39.93%)	trnV-GAC
chr1	99.949	1958	0	1	140851	142808	267837	269793	0	3609	rrn16(partical:39.66%);trnV-GAC	trnV-GAC
chr1	98.509	939	6	2	24756	25694	401354	400424	0	1650	rpoC1(partical:4.69%);rpoB(partical:24.31%)
chr1	84.028	1127	103	38	66732	67808	406720	405621	0	1013	psbJ;psbL;psbF;psbE
chr1	88.456	719	81	2	124709	125426	265553	266270	0	867	ndhA(partical:26.21%);ndhH(partical:11.25%)
chr1	80.18	999	116	40	68717	69704	405398	404471	0	673	petL;petG;trnW-CCA;trnP-UGG;trnP-GGG	trnW-CCA
chr1	93.952	248	4	2	65166	65407	189810	190052	9.41e-100	364	petA(partical:25.13%)
chr1	73.986	888	178	40	103650	104513	32957	32099	1.24e-83	311	rrn16(partical:57.99%)	rrn18(partical:45.14%)
chr1	73.986	888	178	40	140369	141232	32099	32957	1.24e-83	311	rrn16(partical:57.99%)	rrn18(partical:45.14%)
chr1	93.567	171	7	4	47078	47246	387545	387377	7.64e-66	252	trnS-GGA	trnS-GGA
chr1	95.918	147	6	0	36695	36841	55919	56065	5.95e-62	239	psbC(partical:10.34%)	nad1(trans_splicing)(partical:1.87%)
chr1	88.832	197	14	5	31942	32135	214395	214586	7.7e-61	235	trnD-GUC	trnD-GTC
chr1	86.31	168	16	3	37900	38066	351670	351831	4.73e-43	176	psbZ(partical:86.24%)
chr1	95.122	82	3	1	111611	111691	194077	193996	1.34e-28	128	trnN-GUU	trnN-GTT
chr1	95.122	82	3	1	133190	133270	193996	194077	1.34e-28	128	trnN-GUU	trnN-GTT
chr1	93.671	79	5	0	54807	54885	53061	53139	8.09e-26	119	trnM-CAU	nad1(trans_splicing)(partical:1.00%);trnM-CAT
chr1	89.61	77	6	2	155714	155788	91549	91473	3.79e-19	97.1	trnI-CAU	ccmC(partical:1.86%)
chr1	89.61	77	6	2	89096	89170	91473	91549	3.79e-19	97.1	trnI-CAU	ccmC(partical:1.86%)
chr1	83.333	96	12	2	1111	1205	412167	412075	8.2e-16	86.1	psbA(partical:8.95%)
chr1	90.164	61	6	0	95873	95933	72790	72730	3.82e-14	80.5	ycf2(partical:0.89%)
chr1	90.164	61	6	0	148951	149011	72730	72790	3.82e-14	80.5	ycf2(partical:0.89%)
chr1	100	32	0	0	155714	155745	41612	41581	4.97e-08	60.2	trnI-CAU(partical:43.24%)
chr1	100	32	0	0	89139	89170	41581	41612	4.97e-08	60.2	trnI-CAU(partical:43.24%)
chr1	79.348	92	12	6	9316	9404	387403	387490	1.79e-07	58.4	trnS-GCU	trnS-GGA
