# Supplementary material for: Mitochondrial genome features and systematic evolution of diospyros kaki thunb 'Taishuu'
Source: BMC Genomics. 2024 Mar 18;25:285. doi: 10.1186/s12864-024-10199-0 (PMC10946091; doi:10.1186/s12864-024-10199-0)
Supplement: Supplementary file 10 — Supplementary Material 10. [file 12864_2024_10199_MOESM10_ESM.xls]

## Sheet: Sheet1
Tab.S9: Comparison of the homologous fragments in the Diospyros kaki nuclear genome to that in the mt genome
query-mt	subject-nucl	percentage of identical matches	length	number of mismatches	number of gap openings	start of alignment in query	end of alignment in query	start of alignment in subject	end of alignment in subject	expect value	bitscore	gene
chr1	6A	97.59	83	2	0	404758	404840	29175967	29175885	1.37e-28	143	trnW-CCA
chr1	7A	80.18	999	116	40	404471	405398	16583735	16584722	0	673	trnW-CCA
chr1	6A	100	1957	0	0	267837	269793	29262227	29260271	0	3615	trnV-GAC
chr1	6A	100	1957	0	0	267837	269793	29270096	29272052	0	3615	trnV-GAC
chr1	6A	100	1957	0	0	267837	269793	29295777	29293821	0	3615	trnV-GAC
chr1	6A	100	1957	0	0	267837	269793	29350322	29352278	0	3615	trnV-GAC
chr1	6A	100	1957	0	0	267837	269793	29365894	29363938	0	3615	trnV-GAC
chr1	6A	100	1957	0	0	267837	269793	29396060	29398016	0	3615	trnV-GAC
chr1	6A	100	1957	0	0	267837	269793	29412245	29410289	0	3615	trnV-GAC
chr1	6A	100	1957	0	0	267837	269793	29442359	29440403	0	3615	trnV-GAC
chr1	6A	100	1957	0	0	267837	269793	29488054	29486098	0	3615	trnV-GAC
chr1	6A	99.847	1960	0	1	267837	269793	29323671	29321712	0	3600	trnV-GAC
chr1	6A	89.896	1831	135	19	267837	269649	29100532	29102330	0	2311	trnV-GAC
chr1	6A	89.896	1831	135	19	267837	269649	29204562	29202764	0	2311	trnV-GAC
chr1	6A	89.896	1831	135	19	267837	269649	29236143	29237941	0	2311	trnV-GAC
chr1	7A	91.228	171	11	3	387377	387545	34538189	34538357	1.02e-54	230	trnS-GGA
chr1	6A	90.833	120	8	2	387378	387497	29157335	29157219	4.89e-33	158	trnS-GGA
chr1	12D	99.898	12696	12	1	360866	373561	45322564	45335258	0	23372	trnS-GCT;trnR-TCT
chr1	9A	95.712	513	18	3	365872	366384	6132105	6132613	0	822	trnR-TCT(partical:84.21%)
chr1	9B	95.712	513	18	3	365872	366384	8719791	8720299	0	822	trnR-TCT(partical:84.21%)
chr1	9F	95.712	513	18	3	365872	366384	8086978	8087486	0	822	trnR-TCT(partical:84.21%)
chr1	12D	98.957	10839	96	5	21413	32245	23588391	23599218	0	19374	trnR-ACG;trnN-GTT;rrn5;rrn18(partical:48.87%)
chr1	6A	99.773	3959	0	1	22009	25958	29491912	29495870	0	7252	trnR-ACG;trnN-GTT
chr1	6A	99.751	4009	1	1	22009	26008	29327528	29331536	0	7339	trnR-ACG;trnN-GTT
chr1	6A	99.751	4009	1	1	22009	26008	29346465	29342457	0	7339	trnR-ACG;trnN-GTT
chr1	6A	99.751	4009	1	1	22009	26008	29392202	29388194	0	7339	trnR-ACG;trnN-GTT
chr1	6A	99.751	4009	1	1	22009	26008	29446218	29450226	0	7339	trnR-ACG;trnN-GTT
chr1	6A	99.726	4010	1	2	22009	26008	29299634	29303643	0	7336	trnR-ACG;trnN-GTT
chr1	6A	99.726	4010	1	2	22009	26008	29416102	29420111	0	7336	trnR-ACG;trnN-GTT
chr1	6A	99.726	4009	1	2	22009	26008	29369751	29373758	0	7334	trnR-ACG;trnN-GTT
chr1	9A	97.095	723	21	0	24634	25356	4959672	4960394	0	1219	trnR-ACG
chr1	6A	87.5	208	17	7	25044	25246	29211357	29211560	2.84e-55	231	trnR-ACG
chr1	6A	87.5	208	17	7	25044	25246	29229348	29229145	2.84e-55	231	trnR-ACG
chr1	12D	99.403	7537	19	1	353334	360870	45305105	45312615	0	13646	trnP-TGG;trnF-GAA
chr1	7A	100	43	0	0	25731	25773	7243934	7243892	1.09e-09	80.5	trnN-GTT(partical:52.78%)
chr1	7A	100	43	0	0	25731	25773	7258796	7258754	1.09e-09	80.5	trnN-GTT(partical:52.78%)
chr1	6A	97.436	78	2	0	194000	194077	29211811	29211734	8.24e-26	134	trnN-GTT
chr1	6A	96.296	81	3	0	193997	194077	29228891	29228971	8.24e-26	134	trnN-GTT
chr1	6A	95.122	82	3	1	193996	194077	29303438	29303358	3.83e-24	128	trnN-GTT
chr1	6A	95.122	82	3	1	193996	194077	29331331	29331251	3.83e-24	128	trnN-GTT
chr1	6A	95.122	82	3	1	193996	194077	29342662	29342742	3.83e-24	128	trnN-GTT
chr1	6A	95.122	82	3	1	193996	194077	29373553	29373473	3.83e-24	128	trnN-GTT
chr1	6A	95.122	82	3	1	193996	194077	29388399	29388479	3.83e-24	128	trnN-GTT
chr1	6A	95.122	82	3	1	193996	194077	29419906	29419826	3.83e-24	128	trnN-GTT
chr1	6A	95.122	82	3	1	193996	194077	29450021	29449941	3.83e-24	128	trnN-GTT
chr1	6A	95.122	82	3	1	193996	194077	29495715	29495635	3.83e-24	128	trnN-GTT
chr1	12D	93.976	83	3	2	193996	194077	23592791	23592710	4.96e-23	124	trnN-GTT
chr1	6A	81.693	437	38	14	25612	26008	29211589	29212023	1.27e-83	326	trnN-GTT
chr1	6A	81.693	437	38	14	25612	26008	29229116	29228682	1.27e-83	326	trnN-GTT
chr1	7A	99.971	27492	0	7	321708	349192	16508720	16536210	0	50717	trnM-CAT;rrn26;trnM-CAT
chr1	12D	98.728	21776	243	15	38648	60395	23610886	23632655	0	38647	trnM-CAT;rps13;nad1(trans_splicing);trnM-CAT
chr1	12D	96.471	85	3	0	336324	336408	23615421	23615337	4.92e-28	141	trnM-CAT
chr1	7A	96.471	85	3	0	43101	43185	16523423	16523339	4.92e-28	141	trnM-CAT
chr1	7A	86.645	629	80	4	336260	336887	30564225	30563600	0	693	trnM-CAT
chr1	7A	84.514	381	54	5	336278	336656	35214010	35213633	1.6e-97	372	trnM-CAT
chr1	6A	96.341	82	3	0	152488	152569	29112215	29112134	2.29e-26	135	trnH-GTG
chr1	6A	96.341	82	3	0	152488	152569	29192879	29192960	2.29e-26	135	trnH-GTG
chr1	12D	97.436	39	1	0	360506	360544	23598183	23598221	8.48e-06	67.6	trnF-GAA(partical:4.05%)
chr1	12D	98.172	383	7	0	150072	150454	7828172	7828554	0	669	trnE-TTC
chr1	6A	85	140	17	3	214439	214574	29128537	29128398	1.77e-27	139	trnD-GTC
chr1	6A	82	150	16	4	333639	333787	43792333	43792194	8.3e-21	117	rrn26(partical:4.41%)
chr1	6A	84.416	77	12	0	333111	333187	29208160	29208236	1.41e-08	76.8	rrn26(partical:2.28%)
chr1	6A	84.416	77	12	0	333111	333187	29232545	29232469	1.41e-08	76.8	rrn26(partical:2.28%)
chr1	5B	92.157	51	3	1	332869	332918	23396835	23396885	6.55e-07	71.3	rrn26(partical:1.48%)
chr1	12D	98.879	6421	59	3	32241	38652	23601715	23608131	0	11446	rrn18(partical:51.39%);trnT-TGT
chr1	12D	98.058	103	2	0	33115	33217	23619940	23619838	1.04e-39	180	rrn18(partical:5.41%)
chr1	7A	85.294	102	15	0	32239	32340	30952534	30952635	1.8e-17	106	rrn18(partical:5.36%)
chr1	6A	94.792	96	5	0	33039	33134	15830571	15830666	8.18e-31	150	rrn18(partical:5.04%)
chr1	6A	73.957	887	180	38	32099	32957	29262709	29261846	3.55e-79	311	rrn18(partical:45.14%)
chr1	6A	73.957	887	180	39	32099	32957	29269614	29270477	3.55e-79	311	rrn18(partical:45.14%)
chr1	6A	73.957	887	180	38	32099	32957	29296259	29295396	3.55e-79	311	rrn18(partical:45.14%)
chr1	6A	73.957	887	180	38	32099	32957	29324153	29323290	3.55e-79	311	rrn18(partical:45.14%)
chr1	6A	73.957	887	180	39	32099	32957	29349840	29350703	3.55e-79	311	rrn18(partical:45.14%)
chr1	6A	73.957	887	180	38	32099	32957	29366376	29365513	3.55e-79	311	rrn18(partical:45.14%)
chr1	6A	73.957	887	180	39	32099	32957	29395578	29396441	3.55e-79	311	rrn18(partical:45.14%)
chr1	6A	73.957	887	180	38	32099	32957	29412727	29411864	3.55e-79	311	rrn18(partical:45.14%)
chr1	6A	73.957	887	180	38	32099	32957	29488536	29487673	3.55e-79	311	rrn18(partical:45.14%)
chr1	6A	73.903	889	177	41	32099	32957	29100050	29100913	1.65e-77	305	rrn18(partical:45.14%)
chr1	6A	73.903	889	177	41	32099	32957	29205044	29204181	1.65e-77	305	rrn18(partical:45.14%)
chr1	6A	73.903	889	177	41	32099	32957	29235661	29236524	1.65e-77	305	rrn18(partical:45.14%)
chr1	6A	73.791	889	180	40	32099	32957	29442843	29441978	2.13e-76	302	rrn18(partical:45.14%)
chr1	5B	83.977	880	103	12	32396	33256	6321495	6322355	0	809	rrn18(partical:43.25%)
chr1	12D	90	90	2	2	31274	31357	45311436	45311524	1.39e-18	110	rrn18(partical:2.21%)
chr1	6A	88.571	210	24	0	32018	32227	15830666	15830875	1.69e-62	255	rrn18(partical:11.04%)
chr1	12D	97.5	40	1	0	31303	31342	32002116	32002155	2.36e-06	69.4	rrn18(partical:1.42%)
chr1	5B	96.667	60	2	0	33197	33256	1956711	1956652	8.36e-16	100	rrn18(partical:1.16%)
chr1	12D	93.885	278	16	1	180632	180909	32622226	32621950	2.03e-111	418	rps3(partical:8.57%)
chr1	9A	95.161	62	3	0	179933	179994	6149170	6149231	3.01e-15	99	rps3(partical:1.91%)
chr1	9B	95.161	62	3	0	179933	179994	8736856	8736917	3.01e-15	99	rps3(partical:1.91%)
chr1	9F	95.161	62	3	0	179933	179994	8105536	8105597	3.01e-15	99	rps3(partical:1.91%)
chr1	6A	100	41	0	0	179935	179975	8938271	8938231	1.41e-08	76.8	rps3(partical:1.26%)
chr1	12D	97.436	39	1	0	180697	180735	16616351	16616313	8.48e-06	67.6	rps3(partical:1.20%)
chr1	6A	91.781	146	11	1	179193	179337	22370359	22370214	2.23e-46	202	rps19(partical:55.84%);rps3(partical:0.09%)
chr1	6A	91.781	146	11	1	375586	375730	22370359	22370214	2.23e-46	202	rps19(partical:55.84%)
chr1	12D	93.86	114	6	1	240504	240617	15670212	15670100	6.28e-37	171	rps14(partical:37.62%)
chr1	12D	100	43	0	0	377009	377051	45332699	45332657	1.09e-09	80.5	rps10(partical:3.54%)
chr1	12D	81.818	110	20	0	274125	274234	4357362	4357471	1.4e-13	93.5	rps1(partical:17.13%)
chr1	9F	82.883	111	18	1	240332	240442	39402038	39401929	3.01e-15	99	rpl5(partical:19.68%)
chr1	12D	99.098	2218	19	1	60392	62609	23637217	23639433	0	3984	rpl10;ccmB
chr1	7A	88.696	115	13	0	12585	12699	43888397	43888283	4.92e-28	141	nad7(partical:1.84%)
chr1	6A	89.362	94	5	2	10256	10348	1318085	1317996	1.07e-19	113	nad7(partical:1.48%)
chr1	12D	98.611	11520	133	6	7582	19100	23836100	23824607	0	20362	nad7
chr1	9F	91.72	157	9	2	120159	120315	5323795	5323643	2.86e-50	215	nad5(trans_splicing)(partical:4.59%)
chr1	9A	91.083	157	10	2	120159	120315	5131771	5131619	1.33e-48	209	nad5(trans_splicing)(partical:4.59%)
chr1	9B	91.083	157	10	2	120159	120315	5612752	5612600	1.33e-48	209	nad5(trans_splicing)(partical:4.59%)
chr1	6A	98.913	92	1	0	118562	118653	8938322	8938231	2.92e-35	165	nad5(trans_splicing)(partical:4.02%)
chr1	9B	85.886	333	45	2	144121	144452	39845921	39845590	5.81e-92	353	nad5(trans_splicing)(partical:22.37%)
chr1	9F	91.558	154	10	1	219882	220035	361875	361725	1.33e-48	209	nad4(partical:2.59%)
chr1	9A	90.909	154	11	1	219882	220035	132156	132006	6.19e-47	204	nad4(partical:2.59%)
chr1	9B	90.909	154	11	1	219882	220035	367815	367665	6.19e-47	204	nad4(partical:2.59%)
chr1	9A	97.778	45	1	0	218108	218152	54172200	54172156	3.92e-09	78.7	nad4(partical:0.76%)
chr1	12D	92.553	94	3	2	247228	247317	12693368	12693461	2.96e-25	132	nad2(trans_splicing)(partical:5.13%)
chr1	12D	97.959	49	1	0	247564	247612	23622867	23622915	2.34e-11	86.1	nad2(trans_splicing)(partical:2.79%)
chr1	5B	90.323	217	21	0	247413	247629	23693085	23692869	2.15e-71	285	nad2(trans_splicing)(partical:12.37%)
chr1	12D	85.985	264	36	1	256542	256805	5594913	5594651	2.78e-70	281	nad1(trans_splicing)(partical:7.07%)
chr1	12D	77.273	396	56	17	55834	56201	7129775	7130164	2.23e-46	202	nad1(trans_splicing)(partical:4.67%)
chr1	12D	95.37	108	5	0	256967	257074	11463103	11463210	1.75e-37	172	nad1(trans_splicing)(partical:2.89%)
chr1	12D	90.968	155	9	1	51098	51252	2930462	2930313	6.19e-47	204	nad1(trans_splicing)(partical:1.97%)
chr1	6A	89.796	147	15	0	55919	56065	29123278	29123424	1.73e-42	189	nad1(trans_splicing)(partical:1.87%)
chr1	7A	90.769	65	4	1	257809	257873	29926734	29926796	2.34e-11	86.1	nad1(trans_splicing)(partical:1.74%);matR(partical:3.30%)
chr1	12D	88.182	110	10	3	56773	56881	23619253	23619360	3.83e-24	128	nad1(trans_splicing)(partical:1.38%)
chr1	7A	93.671	79	5	0	53061	53139	16598633	16598555	2.31e-21	119	nad1(trans_splicing)(partical:1.00%);trnM-CAT
chr1	7A	88.75	80	8	1	53061	53139	44098913	44098834	1.08e-14	97.1	nad1(trans_splicing)(partical:1.00%);trnM-CAT
chr1	6A	93.506	77	4	1	53060	53136	29164331	29164406	1.07e-19	113	nad1(trans_splicing)(partical:0.98%);trnM-CAT
chr1	7A	97.26	73	2	0	55872	55944	31633589	31633517	4.96e-23	124	nad1(trans_splicing)(partical:0.93%)
chr1	12D	87.805	123	10	4	49326	49447	32533696	32533578	1.77e-27	139	nad1(trans_splicing)(partical:0.91%)
chr1	12D	100	65	0	0	55147	55211	45327254	45327190	6.42e-22	121	nad1(trans_splicing)(partical:0.83%)
chr1	12D	100	63	0	0	55149	55211	45325337	45325275	8.3e-21	117	nad1(trans_splicing)(partical:0.80%)
chr1	12D	96.774	62	2	0	55150	55211	45312172	45312111	6.46e-17	104	nad1(trans_splicing)(partical:0.79%)
chr1	7A	100	43	0	0	52509	52551	16524484	16524442	1.09e-09	80.5	nad1(trans_splicing)(partical:0.55%)
chr1	9F	100	41	0	0	53258	53298	28439947	28439987	1.41e-08	76.8	nad1(trans_splicing)(partical:0.52%)
chr1	12D	100	39	0	0	52504	52542	45332481	45332519	1.82e-07	73.1	nad1(trans_splicing)(partical:0.50%)
chr1	7A	100	37	0	0	53010	53046	41023219	41023255	2.36e-06	69.4	nad1(trans_splicing)(partical:0.47%)
chr1	5B	98.867	5825	58	3	74149	79966	1956518	1962341	0	10384	mttB(partical:56.32%)
chr1	6A	92.439	410	31	0	79420	79829	15830372	15829963	5.26e-162	586	mttB(partical:16.95%)
chr1	9A	93.289	149	6	3	277790	277938	49904197	49904341	7.95e-51	217	cox3(partical:0.88%)
chr1	9B	88.591	149	11	4	277790	277938	47302537	47302679	1.35e-38	176	cox3(partical:0.88%)
chr1	9F	87.919	149	12	4	277790	277938	34499225	34499367	6.28e-37	171	cox3(partical:0.88%)
chr1	5B	95.161	124	6	0	315336	315459	11106723	11106600	1.04e-44	196	cox2(partical:3.55%)
chr1	12D	94.521	73	2	2	315629	315701	23828884	23828814	3.86e-19	111	cox2(partical:2.09%)
chr1	7A	84.529	446	62	4	317546	317986	32038634	32039077	2.02e-116	435	cox2(partical:12.62%)
chr1	9A	93.114	334	18	4	380015	380347	6380190	6380519	1.97e-131	484	cox1(partical:9.21%)
chr1	9B	93.114	334	18	4	380015	380347	6575937	6576266	1.97e-131	484	cox1(partical:9.21%)
chr1	9F	92.814	334	19	4	380015	380347	6102068	6102397	9.19e-130	479	cox1(partical:9.21%)
chr1	9A	92.169	332	19	6	380015	380346	15600138	15600462	9.25e-125	462	cox1(partical:9.21%)
chr1	12D	94.643	56	3	0	378091	378146	5400992	5401047	6.51e-12	87.9	cox1(partical:2.20%)
chr1	9A	96.668	3001	97	3	102007	105005	6132604	6135603	0	4985	ccmFn(partical:24.05%)
chr1	9B	96.668	3001	97	3	102007	105005	8720290	8723289	0	4985	ccmFn(partical:24.05%)
chr1	9F	96.668	3001	97	3	102007	105005	8087477	8090476	0	4985	ccmFn(partical:24.05%)
chr1	5B	82.635	167	19	4	69028	69185	10172152	10171987	1.77e-27	139	ccmFc(partical:6.88%)
chr1	9A	91.034	290	20	4	68087	68376	6895276	6894993	5.73e-102	387	ccmFc(partical:12.64%)
chr1	9F	87.931	290	29	1	68087	68376	6651656	6651373	5.85e-87	337	ccmFc(partical:12.64%)
chr1	12D	100	94	0	0	91515	91608	23613815	23613908	4.86e-38	174	ccmC(partical:9.69%)
chr1	6A	89.61	77	6	2	91473	91549	29247286	29247360	1.08e-14	97.1	ccmC(partical:1.86%)
chr1	6A	89.61	77	6	2	91473	91549	29285031	29284957	1.08e-14	97.1	ccmC(partical:1.86%)
chr1	6A	89.61	77	6	2	91473	91549	29473090	29473164	1.08e-14	97.1	ccmC(partical:1.86%)
chr1	6A	87.013	77	8	2	91473	91549	29110124	29110050	2.34e-11	86.1	ccmC(partical:1.86%)
chr1	6A	87.013	77	8	2	91473	91549	29194970	29195044	2.34e-11	86.1	ccmC(partical:1.86%)
chr1	9A	92.454	2306	151	7	116705	119006	5131620	5129334	0	3273	atp9;nad5(trans_splicing)(partical:45.06%)
chr1	9B	92.454	2306	151	7	116705	119006	5612601	5610315	0	3273	atp9;nad5(trans_splicing)(partical:45.06%)
chr1	9F	92.148	2305	159	6	116705	119006	5323644	5321359	0	3234	atp9;nad5(trans_splicing)(partical:45.06%)
chr1	9F	96.418	15604	515	15	105702	121270	8092605	8108199	0	25678	atp9;nad5(trans_splicing)
chr1	9A	96.406	16276	542	15	105029	121270	6135566	6151832	0	26775	atp9;nad5(trans_splicing)
chr1	9B	96.4	16276	543	15	105029	121270	8723252	8739518	0	26770	atp9;nad5(trans_splicing)
chr1	9B	92.308	52	3	1	394103	394154	29390836	29390886	1.82e-07	73.1	atp1(partical:3.40%)
chr1	5B	85.207	169	10	2	394107	394261	26595586	26595753	1.36e-33	159	atp1(partical:10.13%)
